# Supplementary material for: Systematic Review and Meta-Analysis of Milk Fat Globule Membrane Supplementation for Mental Well-Being
Source: Nutrients. 2026 Jan 21;18(2):342. doi: 10.3390/nu18020342 (PMC12844699; doi:10.3390/nu18020342)
Supplement: Supplementary file 1 [file nutrients-18-00342-s001.zip]

Archive with 1 entries (1 files):
- nutrients-4059981-supplementary.pdf
